# Supplementary material for: Integrated Core Proteomics, Subtractive Proteomics, and Immunoinformatics Investigation to Unveil a Potential Multi-Epitope Vaccine against Schistosomiasis
Source: Vaccines (Basel). 2021 Jun 16;9(6):658. doi: 10.3390/vaccines9060658 (PMC8235758; doi:10.3390/vaccines9060658)
Supplement: Supplementary file 1 [file vaccines-09-00658-s001.zip]

Archive with 1 entries (1 files):
- vaccines-1252803-supplementary.pdf
